# Supplementary material for: Fine-Scale Risk Mapping for Dengue Vector Using Spatial Downscaling in Intra-Urban Areas of Guangzhou, China
Source: Insects. 2025 Jun 25;16(7):661. doi: 10.3390/insects16070661 (PMC12295946; doi:10.3390/insects16070661)
Supplement: Supplementary file 1 [file insects-16-00661-s001.zip]

Archive with 1 entries (1 files):
- insects-3550124-supplementary.pdf
